# Supplementary material for: 5-fluorocytosine resistance is associated with hypermutation and alterations in capsule biosynthesis in Cryptococcus
Source: Nat Commun. 2020 Jan 8;11:127. doi: 10.1038/s41467-019-13890-z (PMC6949227; doi:10.1038/s41467-019-13890-z)
Supplement: Supplementary file 3 — Supplementary Data 1 [file 41467_2019_13890_MOESM3_ESM.xlsx]

## Sheet: Sheet1

	CNBG_0076 (1131delT)	CNBG_0130 (Ala463Thr)	CNBG_0142 (Gly205Glu)	CNBG_0160 (Pro164insProThrGluGln)	CNBG_0183 (Ala27dup)	CNBG_0221 (865delA)	CNBG_0327 (Lys497Met)	CNBG_0360 (2242delA)	CNBG_0371 (221insC)	CNBG_0437 (Leu118Arg)	CNBG_0528 (Glu546Lys)	CNBG_0534 (Thr43_Pro44 del)	CNBG_0575 (Ser582Ala)	CNBG_0586 (Thr144Ala)	CNBG_0619 (Glu367Gly)	CNBG_0646 (1159delG)	CNBG_0695 (745 del A)	CNBG_0701 (Pro846dup)	CNBG_0705 (Ile53Thr)	CNBG_0826 (Thr87Ile)	CNBG_0917 (Ser184_Ser191 dup)	CNBG_0923 (623delA)	CNBG_0950 (Thr333duplicated)	CNBG_1002 (Ala258Val)	CNBG_1036 (His209Gln)	CNBG_1046 (563delG)	CNBG_1110 (697delG)	CNBG_1150 (Leu427Pro)	CNBG_1194 (Gln801His)	CNBG_1231 (373delCT)	CNBG_1247 (Cal131Met)	CNBG_1373 (Gly91Glu)	CNBG_1379 (1675dupG)	CNBG_1416 (Ala331Thr)	CNBG_1463 (Ala405Val)	CNBG_9137 (249delC)	CNBG_1536 (2945delA)	CNBG_9148 (Ala5Thr)	CNBG_9158 (Ser607Asn)	CNBG_1658 (537dupG)	CNBG_9169 (1069delC)	CNBG_1687 (Gln238dup)	CNBG_1716(2746delA)	CNBG_1798 (Ala828Thr)	CNBG_1950 (Asp100Gly, splice)	CNBG_1970 (3170dupC)	CNBG_1975 (Thr161Ile)	CNBG_1977 (1393delG)	CNBG_2020 (1847delG)
R265-1
R265-2
R265-5
R265-7
R265-8
RBB17-1
RBB17-2						high																						moderate																			moderate
RBB17-3																							moderate
RBB17-4																							moderate
RBB17-5	high											moderate				high			moderate										moderate			moderate
RBB17-6
RBB17-7
RBB17-8			moderate	moderate	moderate		moderate													moderate	moderate						high				moderate						high						moderate			high
RBB18-1
RBB18-2											moderate							moderate
RBB18-3
RBB18-4										moderate																																			moderate
RBB18-5													moderate		moderate		high									high								moderate		high					high	moderate		moderate				high	high
RBB18-6		moderate						high	high					moderate								high		moderate						high			moderate		moderate			moderate	moderate	high
RBB18-7
RBB18-8																									moderate
RBB18-9
[truncated: 79 more columns]
