# Supplementary material for: 5-fluorocytosine resistance is associated with hypermutation and alterations in capsule biosynthesis in Cryptococcus
Source: Nat Commun. 2020 Jan 8;11:127. doi: 10.1038/s41467-019-13890-z (PMC6949227; doi:10.1038/s41467-019-13890-z)
Supplement: Supplementary file 5 — Source Data [file 41467_2019_13890_MOESM5_ESM.xlsx]

## Sheet: Figure 1
Raw numbers for 1B
R265		RBB17		RBB18
Estimated Colonies per 100 uL of culture		Estimated Colonies per 100 uL of culture		Estimated Colonies per 100 uL of culture
YPD	5FC	YPD	5FC	YPD	5FC
5900000	50	4500000	944	6300000	1296
7100000	60	3500000	764	4500000	1692
4500000	6	3300000	904	4100000	1052
5000000	75	2900000	1168	3700000	1496
4500000	73	4200000	1220	5200000	1480
6000000	119	4700000	988	4600000	1256
3900000	88	3900000	984	4400000	1412
6900000	65	7300000	1560	7300000	1044
8700000	51	4100000	1188	5600000	1092
5000000	82	3400000	944	5800000	716
Mutation Rates Calculated for 1B
Sample	Mutation Rate	Upper Bound of 90% confidence interval	Lower Bound of 90% confidence interval
R265	2.487	3.3439	1.728
RBB17	43.8356	50.4441	37.5771
RBB18	39.0441	44.7567	33.6254
Values for 1B normalized to WT mutation rate
Sample	Mutation Rate	Upper Bound of 90% confidence interval	Lower Bound of 90% confidence interval
R265	1	1.34455	0.694813
RBB17	17.6259	20.2831	15.1094
RBB18	15.6993	17.9963	13.5205

## Sheet: Figure 2
Tester Strain	Media	Percent Tester Strain
RBB17	YNB	36
RBB17	YNB	41
RBB17	YNB	44
RBB18	YNB	42
RBB18	YNB	48
RBB18	YNB	46
NEO+	YNB	38
NEO+	YNB	38
NEO+	YNB	38
RBB17	5FC	94
RBB17	5FC	100
RBB17	5FC	100
RBB18	5FC	100
RBB18	5FC	100
RBB18	5FC	100
NEO+	5FC	22
NEO+	5FC	42
NEO+	5FC	42
